# Supplementary material for: MEF2C regulates cortical inhibitory and excitatory synapses and behaviors relevant to neurodevelopmental disorders
Source: eLife. 2016 Oct 25;5:e20059. doi: 10.7554/eLife.20059 (PMC5094851; doi:10.7554/eLife.20059)
Supplement: Source code 2. — DOI: http://dx.doi.org/10.7554/eLife.20059.017 [file elife-20059-code2.ijm]

//run("Select None")
run("Duplicate...", "title=[GFP] duplicate slices=1")
setOption("BlackBackground", false)
setThreshold(39920,65535)
run("Convert to Mask")
run("Duplicate...")
run("Tiff...")
run("Close")
run("Put Behind [tab]")
run("Duplicate...", "title=[channel_2] duplicate slices=2")
setOption("BlackBackground", false)
setThreshold(21387,65535)
run("Convert to Mask")
run("Tiff...")
selectWindow("GFP")
run("Create Selection")
run("Measure")
selectWindow("channel_2.tif")
run("Restore Selection")
run("Clear Outside")
selectWindow("channel_2.tif")
run("Restore Selection")
run("Clear Outside")
run("Select None")
run("Analyze Particles...", " summarize")
run("Close All")
